# Supplementary material for: Risk factors associated with post-weaning diarrhoea in Austrian piglet-producing farms
Source: Porcine Health Manag. 2023 May 11;9:20. doi: 10.1186/s40813-023-00315-z (PMC10176918; doi:10.1186/s40813-023-00315-z)
Supplement: Supplementary file 1 — Additional file 1: Title: Logit distribution of all 69 tested explanatory variables across 100 elastic-net splits. Description: Results from elastic net analysis including percentiles (p5, p10, p25, p50, p75, p90, p95) and % non zero (percentage of splits with log odds (ratios) unequal zero) of estimated logits from all 69 explanatory variables across 100 elastic-net splits. [file 40813_2023_315_MOESM1_ESM.xls]

## Sheet: Tabelle1
min	p05	p10	q25	q50	q75	p90	p95	max	percent_nonzero	variable
-1.22163	-0.465038	-0.215936	0.148296	0.526606	0.830569	1.30518	1.53066	3.9859	100	(Intercept)
0.0811428	0.145938	0.20994	0.322008	0.427278	0.544506	0.646934	0.734449	0.936661	100	Neonatal diarrhoea
-1.72251	-1.40031	-1.29885	-1.20839	-1.06935	-0.919308	-0.787701	-0.712605	-0.315824	100	Treatment
-1.03942	-0.821333	-0.714749	-0.629074	-0.511115	-0.405323	-0.233381	-0.187666	0	99	All in - all out in nursery units
-1.1007	-0.993414	-0.916773	-0.792203	-0.6172	-0.432179	-0.292557	-0.182503	0	99	Probiotics
0	0.0521707	0.110223	0.255192	0.356533	0.504618	0.666024	0.683336	0.884129	98	PDS
-1.28531	-1.0253	-0.948859	-0.764123	-0.6579	-0.49637	-0.342623	-0.235405	0	97	Horseradish
-0.460706	-0.382301	-0.342525	-0.281068	-0.220224	-0.157486	-0.0577572	-0.0326872	0	96	Number of feeding phases
0	0.0248194	0.0898391	0.22289	0.348772	0.470232	0.597598	0.649003	0.808418	95	Solid floors
-1.41084	-0.937309	-0.861809	-0.723929	-0.543267	-0.32651	-0.134972	0	0	94	Commercial peat
0	0	0.00707233	0.110755	0.221264	0.35074	0.403978	0.50864	0.706956	90	Rodent burden
0	0	0.00809427	0.137728	0.280493	0.398673	0.48867	0.534122	0.67042	90	Nurse sows
-0.673862	-0.596143	-0.53857	-0.433951	-0.301637	-0.144475	0	0	0	89	Plastic or metal floors
-1.03216	-0.735804	-0.658907	-0.471801	-0.304483	-0.0935658	0	0	0	86	Dairy products
-0.931737	-0.640924	-0.587868	-0.440759	-0.225158	-0.0756422	0	0	0	82	Looped water distribution system
-0.999548	-0.66794	-0.547029	-0.364747	-0.208425	-0.0696766	0	0	0	82	Rock salt
0	0	0	0.0641503	0.283598	0.434468	0.566442	0.614352	0.769185	82	Coke, phosphoric acid
0	0	0	0.0653156	0.280416	0.458848	0.615898	0.747339	0.945348	80	Cross fostering
-0.560787	-0.437126	-0.389707	-0.253744	-0.141424	-0.00537373	0	0	0	76	Regular cleaning and disinfection
-0.677117	-0.546444	-0.480112	-0.345768	-0.198967	-0.0104987	0	0	0	75	Automatic feeding system
-0.672262	-0.475695	-0.445162	-0.307061	-0.156265	0	0	0	0	73	Yeast
-0.510552	-0.336637	-0.293574	-0.19437	-0.0738343	0	0	0	0	69	Fibre in creep feed
-0.956877	-0.633211	-0.455626	-0.279182	-0.069836	0	0	0	0	60	Electrolytes, glucose
-0.410184	-0.241311	-0.208058	-0.112865	-0.0133584	0	0	0	0	52	Wheat, rye, triticale
0	0	0	0	0	0.0980808	0.228136	0.361824	0.539814	43	Diameter of water pipes in nursery
-0.463962	-0.251167	-0.205551	-0.0925795	0	0	0	0	0	42	Calcareous water
0	0	0	0	0	0.0892348	0.235033	0.29381	0.686102	38	Wheat bran
0	0	0	0	0	0.0666352	0.197621	0.286579	0.388234	36	Anticoccidials
-0.471353	-0.301887	-0.261969	-0.088198	0	0	0	0	0	35	Weaning in farrowing units
-0.631881	-0.419429	-0.286699	-0.119606	0	0	0	0	0	31	Major protein source
0	0	0	0	0	0	0.0945013	0.13818	0.306241	24	Drinkers
0	0	0	0	0	0	0.0576231	0.0945273	0.350377	23	Rinsing of water pipes
-0.349397	-0.249933	-0.118245	0	0	0	0	0	0	23	Disinfection of water pipes
-0.4385	-0.215566	-0.155529	0	0	0	0	0	0	23	Sorbic acid
-0.521912	-0.313861	-0.184682	0	0	0	0	0	0	22	Muesli
0	0	0	0	0	0	0.126528	0.148704	0.298074	20	Potato Protein
-0.441234	-0.159584	-0.0918033	0	0	0	0	0	0	19	Minimal Temperatur
-0.273651	-0.142868	-0.0851619	0	0	0	0	0	0	19	Oats
-0.00544603	-0.00365283	-0.00105413	0	0	0	0	0	0	18	Piglets per Batch
0	0	0	0	0	0	0.0545272	0.137542	0.208653	15	Benzoic Acid
-0.013635	-0.006144	-0.00152372	0	0	0	0	0	0	13	Crude Protein (g/kg DM)
-0.0599091	-0.0164968	-0.00132216	0	0	0	0	0	0	12	Feeding space per piglet (cm)
0	0	0	0	0	0	0.0664547	0.423929	0.994224	11	Square meters per piglet
0	0	0	0	0	0	0.00846277	0.0488975	0.133433	11	Grouping of weaned piglets
0	0	0	0	0	0	0	0.0535103	0.211053	9	Rearing of own gilts
0	0	0	0	0	0	0	0.0644334	0.380574	7	Usage of detergents
-0.550593	-0.00953636	0	0	0	0	0	0	0	7	Tannins
0	0	0	0	0	0	0	0.00922008	0.0704147	6	Age at weaning
-0.164395	-8.04e-05	0	0	0	0	0	0	0	5	Hospital pens
-0.17053	-0.00160006	0	0	0	0	0	0	0	5	Formiate acetate propionate
-0.00792974	0	0	0	0	0	0	0	0.0162231	5	Crude Fiber (g/kg DM)
-0.115297	0	0	0	0	0	0	0	0.00455556	5	Stimulation of feed intake
-0.0159809	0	0	0	0	0	0	0	0.116758	4	Equipment only for nursery units
-0.1793	0	0	0	0	0	0	0	0.416269	4	Apple pomace
-0.081539	0	0	0	0	0	0	0	0	3	Lauric acid
-0.10946	0	0	0	0	0	0	0	0.0907795	3	Milk substitution
-0.184747	0	0	0	0	0	0	0	0	2	Enrichment material
0	0	0	0	0	0	0	0	0.0501373	2	Citric acid
0	0	0	0	0	0	0	0	0.0285722	2	Herbs
0	0	0	0	0	0	0	0	0.165681	2	Cellulose
-0.00200654	0	0	0	0	0	0	0	0.045521	2	Linseed, chicory
0	0	0	0	0	0	0	0	0.199265	2	Main soy processing method
-0.0467612	0	0	0	0	0	0	0	0	1	Water source
0	0	0	0	0	0	0	0	0.0652347	1	Footwear hygiene
0	0	0	0	0	0	0	0	0.0565863	1	Microclimate
0	0	0	0	0	0	0	0	0.000239193	1	Piglets per Drinking Spot
-0.0922338	0	0	0	0	0	0	0	0	1	Lactic Acid
0	0	0	0	0	0	0	0	0.0576987	1	Major starch source
0	0	0	0	0	0	0	0	0.057588	1	Weaning Feed Before Weaning
0	0	0	0	0	0	0	0	0	0	Hygiene lock
