# Supplementary material for: Risk factors associated with post-weaning diarrhoea in Austrian piglet-producing farms
Source: Porcine Health Manag. 2023 May 11;9:20. doi: 10.1186/s40813-023-00315-z (PMC10176918; doi:10.1186/s40813-023-00315-z)
Supplement: Supplementary file 2 — Additional file 2: Title: Data processing. Description: Complete data processing including the pathway from the original question provided in Additional file 3 to the final variables included in the statistical analysis. Additional file 2 includes English translations of all 156 original German questions. Information on variable type and reason for exclusion of the respective variable are also provided in Additional file 2. [file 40813_2023_315_MOESM2_ESM.xls]

## Sheet: General Farm Data
Category	ID in Questionnaire	Original German question	English translation	Explanatory variable	Variable type	Included in final analysis	Reason for exclusion	* Comments
General farm data	1	Höchste Ausbildung des Betriebsleiters	Highest educational degree of the farmer	Educational background of farmer	Categorical	No	Considered as irrelevant for PWD
	2	Jahre der Berufserfahrung	Years of working experience of the farmer	Years of experience	Metric	No	Considered as irrelevant for PWD
	3	Betreuungstierarzt	Attending herd veterinarian	Herd veterinarian	Categorical	No	Number of observations for one factor level < 10
	4	Betriebsart	Farming system	Ecological farming	Categorical	No	Number of observations for one factor level < 10
	5	Betriebssystem	Production system	Production system	Categorical	No	Considered as irrelevant for PWD
	6	Anzahl der Zuchtsauen	Number of sows	Number of sows	Metric	No	Collinearity with "feeding system"
	7	Herkunft des Samens	Origin of the semen	Origin of semen	Categorical	No	Considered as irrelevant for PWD
	8	Remontierungsrate	Replacement rate of sows	Replacement rate of sows	Metric	No	Collinearity with "rearing own gilts"
	9	Eigenremontierung	Rearing of own gilts	Rearing of own gilts	Categorical	Yes
	10	Lebendgeborene Ferkel / Wurf	Liveborn piglets / litter	Liveborn piglets / litter	Metric	No	Collinearity with "weaned piglets / sow / year"
	11	Abgesetzte Ferkel / Sau / Jahr	Weaned piglets / sow / year	Weaned piglets / sow / year	Metric	No	Collinearity
	12	Produktions/Einstallrhythmus	Batch system	Batch system	Categorical	No	Number of observations for one factor level < 10
	13	PRRS-Status	PRRS status	PRRS status	Categorical	No	Considered as irrelevant for PWD
	14	Wurden im Laufe des letzten Jahres größere betriebliche Änderungen vorgenommen	Were there any major changes within the previous year?	Changes within the year prior to data collection	Categorical	No	Number of observations for one factor level < 10
Suckling piglet period	15	Welche gesundheitlichen Probleme bestanden bei Saugferkeln	Which health problems of suckling piglets did you frequently observe within the last year	Neonatal diarrhoea	Categorical	Yes
				Arthritis	Categorical	No	Considered as irrelevant for PWD
				Central nervous disease	Categorical	No	Considered as irrelevant for PWD
				Exudative epidermitis	Categorical	No	Considered as irrelevant for PWD
				Coughing	Categorical	No	Considered as irrelevant for PWD
				Weak born piglets	Categorical	No	Considered as irrelevant for PWD
	16	An welchem Lebenstag trat Saugferkeldurchfall vor allem auf?	On what day of life does neonatal diarrhoea occur most frequently?	Day of life ND	Metric	No	Missing data (Subquestion)
	17	Wenn ja: waren vermehrt Jungsauenwürfe betroffen?	Are litters of gilts predominantly affected by neonatal diarrhoea?	Litters of gilts ND	Categorical	No	Missing data (Subquestion)
	18	Trat Saugferkeldurchfall bei bestimmten Gruppen / Stallbereichen auf?	Did neonatal diarrhoea occur especially in certain areas of the farrowing units / certain farrowing groups?	Other groups ND	Categorical	No	Missing data (Subquestion)
	19	Wenn ja, in welchen Bereichen / bei welchen Gruppen?	If yes, which groups / areas were affected?
	20	Wurden in den letzten zwölf Monaten Saugferkel versetzt?	Were suckling piglets transferred to other sows etc. within the last twelve months?	Transfer piglets	Categorical	No	Collinearity with "cross fostering"
				Nurse sows	Categorical	Yes
				Rescue decks	Categorical	No	Number of observations for one factor level < 10
	21	Wohin wurden Ferkel versetzt?	Where are suckling piglets transferred to?	Cross fostering	Categorical	Yes
	22	Welche Ferkel wurden versetzt?	Which suckling piglets do you transfer?	Which piglets transferred	Categorical	No	Missing data (Subquestion)
	23	Welche Nachteile sehen Sie im Versetzen von Saugferkeln?	What are the disadvantages of transferring suckling piglets?	Disadvantages transfer	Categorical	No	Missing data (Subquestion)
	24	Bis wann wurde versetzt?	Until what day of life do you transfer suckling piglets?	Day of transfer	Ordinal	No	Missing data (Subquestion)
	25	Bei wie viel Prozent aller Sauen einer Abferkelgruppe wurden Ferkel versetzt?	In how many percent of all litters did transfer of piglets occur?	Percent litters transfer	Ordinal	No	Missing data (Subquestion)
	26	Wurde in den letzten zwölf Monaten Prästarter in der Saugferkelphase verabreicht?	Did you use creep feeding?	Number of creep feeding phases	Metric	No	Collinearity with "number of feeding phases"
	27	Wenn ja, ab welchem Lebenstag?	If yes, from what day onwards?	Creep feeding first day of administration	Metric	No	Missing data (Subquestion)
	28	Welcher Prästarter wurde verabreicht?	What product did you administer for creep feeding?	Product of creep feeding	Categorical	No	Missing data (Subquestion)
		Komponenten (Inhaltsstoffe & Makronährstoffe) des Prästarter	What are the components of creep feeding?	Major starch source	Categorical	No	Collinearity with "fibre in creep feeding"
				Major protein source	Categorical	No	Collinearity with "fibre in creep feeding"
	29			Fibre in creep feeding	Categorical	Yes
	30	Wurde Prästarter auch nach dem Absetzen noch mitverfüttert?	Did you also administer creep feeding after weaning?	Creep feeding after weaning	Categorical	No	Collinearity with "fibre in creep feeding"
	31	Wenn ja, für wie viele Tage?	If yes, for how many days	Creep feeding days after weaning	Metric	No	Missing data (Subquestion)
	32	Werden zusätzlich andere Futtermittel während der Saugferkelphase angeboten?	What other supplements were administered during suckling piglet period	Milk substitution	Categorical	Yes
				Muesli	Categorical	Yes
				Commercial peat*	Categorical	Yes		*Variable was combined with administration of commercial peat AFTER weaning
				Booster/Electrolytes/Glucose*	Categorical	Yes		*Variable was combined with administration of booster/electrolytes/glucose AFTER weaning
				Coke*	Categorical	Yes		*Variable was combined with "phosphoric acid" to "coke, phosporic acid"
	33	Wenn ja, bitte um Angabe des Produktnamens	Product name of supplement	Product name of supplement	Categorical	No	Missing data (Subquestion)
Weaning Management	34	Alter der Ferkel zum Absetzzeitpunkt	Age of piglets at weaning	Age at weaning (days)	Metric	Yes
	35	Zu/Verkauf von Babyferkeln	Selling / Purchase of four-week old piglets	Selling/Purchase of piglets	Categorical	No	Number of observations for one factor level < 10
	36	Ungefähre Anzahl der verkauften / zugekauften Ferkel pro Absetzgruppe	Estimated number of sold / purchased piglets per group	N (sold/purchased piglets)	Metric	No	Missing data (subquestion)
	37	Zum Absetzzeitpunkt war das gesamte Abteil immer ausnahmslos unbesetzt	Are the nursery units completely empty, whenever the next weaned piglets are transferred into the respective nursery unit?	Weaning in farrowing units	Categorical	Yes
				Split weaning	Categorical	No	Number of observations for one factor level < 10
				All in - all out in nursery units	Categorical	Yes
	38	Wie viele Tage/Stunden steht das Abteil zwischen zwei Belegungen leer?	For how many hours are the nursery units empty?	Hours - empty nursery units	Metric	No	Missing data (subquestion)
	39	Durchschnittsgewicht zum Absetzzeitpunkt	Estimated weight of piglets at weaning	Weight of piglets	Metric	No	Missing data
	40	Wurfweises Absetzen	Grouping of weaned piglets	Grouping of weaned piglets	Categorical	Yes
	41	Wenn ja, wie viele Würfe kommen gemeinsam in dieselbe Bucht?	If yes, how many litters are transferred into one pen?	N (Litters/Pen)	Metric	No	Missing data (subquestion)
	42	Wenn nein, wonach wird sortiert?	If no, how do you sort the piglets?	Way of sorting	Categorical	No	Missing data (subquestion)
	43	Rücksetzen von Kümmerern	Do you transfer wasting piglets to younger groups?	Weak piglets transferred younger groups	Categorical	No	Considered as irrelevant for PWD (happens too late)
	44	Wurden in der Aufzucht Neugruppierungen durchgeführt	Do you mix piglets from different pens during the nursery period?	Mixing of piglets	Categorical	No	Considered as irrelevant for PWD (happens too late)
	45	Was passierte beim Absetzen mit besonders schwachen/kleinen Ferkeln?	What happens to piglets which are particularly weak at weaning?	Hospital pens	Categorical	Yes
Housing	46	Aufstallungsart(en) in der Aufzucht	Housing system of nursery piglets	Housing system	Categorical	No	Collinearity with "Fully slatted floors"
	47	Art des Bodens und dessen Beschaffenheit in der Aufzucht	Floor system (Slats & Material)	Fully slatted floors*	Categorical	Yes		Farms with partially slatted floors and farms with only solid floor were grouped together
				Plastic or metal floors	Categorical	Yes
	48	Vorhandene Strukturelemente der Buchten	Structure elements in nursery pens	Structure elements	Categorical	No	Collinearity with "Microclimate zones"
	49	Welche Art(en) von Beschäftigungsmaterial wird (werden) in der Aufzucht angeboten?	What kind of enrichment material is used in the nursery units?	Enrichment material	Categorical	Yes
	50	Art der Heizung in der Aufzucht	Which heating system is used in the nursery units?	Heating system (yes/no)?	Categorical	No	Collinearity with "Heating of nursery units before weaning"
				Microclimate zones	Categorical	Yes
				Heated surfaces	Categorical	No	Collinearity with "Microclimate zones"
	51	Wärmeerzeugung	Way of heat generation	Heat generation	Categorical	No	Considered as irrelevant for PWD
	52	Auf welche Zieltemperatur wird im Flat Deck vor dem Absetzen geachtet?	Do you heat the nursery unit before weaning?	Heating nursery before weaning	Categorical	Yes
				Temperature (°C)	Metric	No	Missing data (subquestion)
	53	Anzahl der Absetzabteile (Kammern) im Betrieb	Total number of nursery units on the farm	N (Nursery units)	Metric	No	Considered as irrelevant for PWD
	54	Anzahl der Absetzbuchten/Abteil	Number of pens / nursery unit	Pens per nursery unit	Metric	No	Considered as irrelevant for PWD
	55	Anzahl der Würfe/Absetzbucht	Number of litters / pen (in case of litter wise weaning)	Litters per pen	Metric	No	Missing data (subquestion)
	56	Anzahl der Tiere /Absetzbucht	Number of piglets / pen	Piglets per pen	Metric	Yes
	57	Bleiben die Ferkel nach dem Absetzen bis zum Verkauf in dieser Bucht?	Do piglets remain in the same pen for the whole nursery period?	Piglets remain in pens	Categorical	No	Considered as irrelevant for PWD (happens too late)
	153 (last page!)	Größe von einer Bucht, in der sich Absetzferkel befinden	Size of one pen in the nursery unit	Square meters per piglet*	Metric	Yes		*Size of one pen divided by the number of piglets per pen
Feed & feeding managment	58	Bekamen/bekommen die Ferkel zum Zeitpunkt des Absetzens ein eigenes Absetzfutter?	Did/do piglets get a special weaner diet?	Weaner diet	Categorical	No	Collinearity with "number of feeding phases"
	59	Ab welchem Tag bekommen die Ferkel den Absetzstarter?	On what day prior/after weaning do piglets first receive that weaner diet?	Weaner diet before weaning	Categorical	Yes
	60	Der Absetzstarter wird für ___ Tage alleine eingesetzt und danach für ___ Tage verschnitten	Weaner diet is only fed for ___ days. Then it is mixed with feed of the consecutive phase for ___ days.	Only weaner diet (d)	Metric	No	Considered as irrelevant for PWD (happens too late)
				Mixed with next phase (d)	Metric	No	Considered as irrelevant for PWD (happens too late)
	61	Hofeigene Anteile des Absetzstarters	Ingredients produced on-site	Produced on-site	Categorical	No	Number of observations for one factor level < 10
	62	Zugekaufte Anteile des Absetzstarters (Produkt)	Purchased ingredients (product)	Purchased ingredient	Categorical	No	Number of observations for one factor level < 10
				Wheat, rye, triticale*	Categorical	Yes		Variables were evaluated based on knowledge on ingredients being benificial to prevent PWD. Variables are based on ingredients of the weaner diet, which were produced on-site (Question 61) and ingredients contained in the purchased product (Question 62)
				Main protein source*	Categorical	Yes
				Main soy processing method*	Categorical	Yes
				Potato protein*	Categorical	Yes
				Linseed, chicory*	Categorical	Yes
				Oats*	Categorical	Yes
				Wheat bran*	Categorical	Yes
				Cellulose*	Categorical	Yes
	63	Anteile (%) des Absetzstarters: Mais (%), Gerste (%), Präparat (%), Faserergänzer (%), Weizen (%), Andere (%)	Amount (%) of corn (%), barley (%), product (%), fibre supplement (%), wheat (%), others (%)	Main starch source*	Categorical	Yes		Bases on the values of "Corn (%)" and "Barley (%)"
	64	Futtermittelanalyse des Absetzstarters	Nutrients of weaner diet	Crude protein (g/kg DM)	Metric	Yes
				Crude Fibre (g/kg DM)	Metric	Yes
				Lysine (g/kg DM)	Metric	No	Collinearity with "crude proteine (g/kg DM)"
				Methionine /cysteine (g/kg DM)	Metric	No	Missing data
				Moist or dry feed	Categorical	No	Collinearity with "automatic feeding"
				Automatic feeding	Categorical	Yes
	69	Werden zum Absetzen andere Maßnahmen getroffen, um die Futteraufnahme der Ferkel nach dem Absetzen anzuregen?	What other measures are taken in order to stimulate feed intake?	Stimulation of feed intake	Categorical	Yes
	70	Wenn ja, welche?	If yes, what measures are taken?	Measures of stimulation	Categorical	No	Missing data (subquestions)
	71	Das Aufzuchtfutter 1 wird ab dem ___ Tag nach dem Absetzen eingesetzt	Nursery feed is used from day ___ after weaning onwards	Nursery Feed used on day	Metric	No	Considered as irrelevant for PWD (happens too late)
	72	Art der Fütterung	Feeding System	Feeding system II	Categorical	No	Considered as irrelevant for PWD (happens too late)
	73	Hofeigene Anteile des Aufzuchtfutters	Ingredients produced on-site	Produced on-site (nursery feed)	Categorical	No	Considered as irrelevant for PWD (happens too late)
	74	Zugekaufte Anteile des Aufzuchtfutters	Purchased ingredients (product)	Purchased ingredient (nursery feed)	Categorical	No	Considered as irrelevant for PWD (happens too late)
	75	Rezeptur (%) des Aufzuchtfutters Mais (%), Gerste (%), Präparat (%), Faserergänzer (%), Weizen (%), Andere (%)	Amount (%) of corn (%), barley (%), product (%), fibre supplement (%), wheat (%), others (%)	*	Metric	No	Considered as irrelevant for PWD (happens too late)	Various variables including amount of corn, barley, wheat, soy, fibre supplement and mineral supplement
	76	Futtermittelanalyse des Aufzuchtfutters	Analyse of nursery diet	Crude protein (g/kg DM)	Metric	No	Considered as irrelevant for PWD (happens too late)
				Crude Fibre (g/kg DM)	Metric	No	Considered as irrelevant for PWD (happens too late)
				Lysine (g/kg DM)	Metric	No	Considered as irrelevant for PWD (happens too late)
				Methionine /cysteine (g/kg DM)	Metric	No	Considered as irrelevant for PWD (happens too late)
	77	Besonderheiten im Fütterungsmanagement (Übergangsfutter etc.)	Particular feeding management (transitional food etc.)	Transitional food 1*	Categorical	No	Collinearity with "Number of feeding phases"	Transitional feeding phase between creep feeding and weaning diet
				Transitional food 2*	Categorical	No	Collinearity with "Number of feeding phases"	Transitional feeding phase between weaning diet and nursery diet
				Number of phases*	Metric	Yes		Sum of all feeding phases from birth until 21 days after weaning (This includes the variables "Number of creep feeding phases", "transitional food 1", "weaning diet" and "transitional food 2")
	78 (last page!)	Gesamte Fressplatzlänge der Futterautomaten/Tröge in einer Bucht	Total length of troughs and automatic feeders	Feeding space (cm)	Metric	No	Collinearity with "feeding space (cm) per piglet"
				Feeding space (cm) per piglet*	Metric	Yes		"Feeding space (cm)" divided by "number of piglets per pen"
Feed additives & prevention	65	Futterzusätze (Säuren, Probiotika, pflanzliche Zusätze)	Feed additives (acids, probiotics, plant based)	Formiate, acetate or propionate	Categorical	Yes
				Citric acid	Categorical	Yes
				Lauric acid	Categorical	Yes
				Lactic acid	Categorical	Yes
				Benzoic acid	Categorical	Yes
				Sorbic acid	Categorical	Yes
				Phosphoric acid --> "coke & phosphoric acid"*	Categorical	Yes
				Probiotics	Categorical	Yes
				Horseradish	Categorical	Yes
				Other herbs	Categorical	Yes
				Seaweed	Categorical	No	Number of observations for one factor level < 10
	66	Andere Maßnahmen, die getroffen wurden, um Absetzdurchfall zu verhindern	Other measures to prevent PWD	Enzymes	Categorical	No	Number of observations for one factor level < 10
				Commercial Peat*	Categorical	Yes		*Variable was combined with administration of commercial peat BEFORE weaning
				Booster/Electrolytes/Glucose*	Categorical	Yes		*Variable was combined with administration of booster/electrolytes/glucose BEFORE weaning
				Coal	Categorical	No	Number of observations for one factor level < 10
				Apple pomace	Categorical	Yes
				Dairy products	Categorical	Yes
				Rock salt	Categorical	Yes
				Yeast	Categorical	Yes
				Tannins	Categorical	Yes
				Vitamin E / Selene	Categorical	No	Considered as irrelevant for PWD
				NSAIDs	Categorical	No	Number of observations for one factor level < 10
				Dried pulp	Categorical	No	Number of observations for one factor level < 10
	146	Sauenimpfungen	Vaccinations of sows	Vaccination against PRRSV	Categorical	No	Considered as irrelevant for PWD
				Vaccination against PPV & Erysipelothrix rhusiopathiae	Categorical	No	Considered as irrelevant for PWD
				Vaccination against PCV2	Categorical	No	Considered as irrelevant for PWD
				Vaccination against Influenza A Virus	Categorical	No	Considered as irrelevant for PWD
				Vaccination against APP	Categorical	No	Considered as irrelevant for PWD
				Vaccination against E. coli & C. perfringens	Categorical	No	Collinearity with "neonatal diarrhoea"
	147	Ferkelimpfungen	Vaccinations of piglets	Vaccination against Mycoplasma hyopneumoniae	Categorical	No	Considered as irrelevant for PWD
				Vaccination against PCV2	Categorical	No	Considered as irrelevant for PWD
				Vaccination against PRRSV	Categorical	No	Considered as irrelevant for PWD
				Vaccination against Lawsonia intracellularis	Categorical	No	Number of observations for one factor level < 10
				Vaccination against Shiga toxin	Categorical	No	Number of observations for one factor level < 10
				Vaccination against ETEC	Categorical	No	Number of observations for one factor level < 10
	148	Parasitenbekämpfung - Welche Altersgruppe(n)?	Which age groups are treated with anthemintics?	Age groups treated with anthelmintics	Categorical	No	Considered as irrelevant for PWD
	149	Wann (Ferkel) vor/nach dem Absetzen?	Anthelmintic treatment regime of piglets	Anthelmintic treatment regime of piglets	Metric	No	Considered as irrelevant for PWD
	150	Welches Präparat wurde eingesetzt?	Products used for anthelmintic treatment of piglets	Product for anthelmintic treatment of piglets	Categorical	No	Considered as irrelevant for PWD
	151	Regime - Sauen	Anthelmintic treatment regime of sows	Anthelmintic treatment regime of sows	Categorical	No	Considered as irrelevant for PWD
	152	Toltrazuril/Kokzidienprophylaxe	Administration of anticoccidials	Anticoccidials	Categorical	Yes
PWD and treatments	79	Wurde im letzten Jahr Zinkoxid eingesetzt?	Was zinc oxide administered last year?	Treatment with zinc oxide	Categorical	The purpose of variables belonging to this category was not to be included in the risk evaluation but rather to describe the frequency of PWD an zinc oxide usage
	80	Wenn ja, welche Tiere wurden behandelt	If yes, which piglets were treated?	Piglets treated with zinc oxide	Categorical
	81	Bei wie viel Prozent der Absetzgruppen wurde Zinkoxid eingesetzt?	How many percent of weaned groups were treated with zinc oxide?	Percent of treated groups	Ordinal
	82	Auf welcher Grundlage wurde die Entscheidung zur Behandlung gefällt?	Decision for treatment was done based on?	Reason of treatment	Categorical
	83	Welches Präparat wurde verwendet?	What product was used?	Product zinc oxide	Categorical
	84	Wie wurde Zinkoxid eingesetzt?	How was zinc oxide administered?	Administration of zinc oxide	Categorical
	85	In welcher Dosierung wurde Zinkoxid eingesetzt	Dosage of zinc oxide	Dosage of zinc oxide	Categorical
	86	Ab welchem Tag vor/nach dem Absetzen wurde Zinkoxid eingesetzt	Zinc oxide was administered from what day before/after weaning onwards	First day of zinc oxide treatment	Metric
	87	Für die Dauer von wie vielen Tagen wurde es eingesetzt?	For how many days was zinc oxide administered?	Duration of zinc oxide treatment	Metric
	88	Der Einsatz von Zinkoxid kann zur Entwicklung von Antibiotikaresistenzen führen	Can the usage of zinc oxide lead to antimicrobial resistances?	Q1 antimicrobil resistance	Categorical
	89	Zinkoxid ist das ideale Mittel zur Behandlung von Zinkmangelerscheinungen	Is zinc oxide the perfect remedy for treatment of zinc deficiency?	Q2 zinc deficiency	Categorical
	90	Der Einsatz von Zinkoxid wird ab 2022 in der EU verboten	Will the usage of zinc oxide be forbidden by 2022?	Q3 zinc ban	Categorical
	91	Bestand im letzten Jahr ein Problem (> 10% aller Gruppen) mit Absetzdurchfall	Did PWD occur (>10% of weaned groups) within the last twelve months?	PWD yes no	Categorical
	92	Wie viel Prozent aller Absetzgruppen waren im letzten Jahr von Absetzdurchfall betroffen?	How many percent of weaned groups were affected with PWD last year?	Percent PWD	Ordinal
	93	Wurde E. coli vom Kot/Darm der Absetzgruppen im Labor nachgewiesen?	Was E. coli detected from faecal or jejunal samples of weaned piglets?	E. coli detected	Categorical
	94	Am wievielten Tag nach dem Absetzen trat der Durchfall meistens auf?	On what day did PWD occur most frequently?	Day PWD	Metric
	95	Wie lange dauerte der Durchfall	How long did PWD last?	Duration PWD	Metric
	96	Wurde aufgrund eines Bestandsproblemes mit Absetzdurchfall ein Antibiotikum nach erfolgtem Erregernachweis inkl. Resistenztest regelmäßig eingesetzt?	Did you regularly apply antimicrobials based on antimicrobial resistance testing in order to treat PWD, which is considered as a herd problem	Antimicrobials regularly	Categorical
	97	Wenn ja, welche Tiere wurden behandelt	If yes, which piglets were treated?	Antimicrobials which piglet treated	Categorical
	98	Wie viel Prozent der Absetzgruppen wurden antibiotisch behandelt?	How many percent of weaned groups were treated with antimicrobials	Percent antimicrobials	Ordinal
	99	Wenn ja, welches Präparat?	What product was used?	Product antimicrobials	Categorical
	100	Wie wurde das Antibiotikum eingesetzt?	How was the antimicrobial administered?	Administration of antimicrobials	Categorical
	101	Ab welchem Tag vor/nach dem Absetzen wurde das Antibiotikum eingesetzt	The antimicrobial was administered from what day before/after weaning onwards	Antimicrobials day of administration	Metric
	102	Für die Dauer von wie vielen Tagen wurde es eingesetzt?	For how many days was it administered?	Antimicrobials animals treated	Metric
	103	Welches Therapeutikum wurde zur Therapie von stark erkrankten Tieren in Einzelfällen gewählt?	What treatment was used to treat heavily diseased piglets?	Antimicrobials diseased piglets	Categorical
	104	Wie wurde das Antibiotikum eingesetzt?	How was the antimicrobial administered?	Administration of antimicrobials heavy diseased	Categorical
	105	Für die Dauer von wie vielen Tagen wurde es eingesetzt?	For how many days was it administered?	Duration of administration	Metric
	67	Wie oft tritt Absetzdurchfall seit der Umsetzung dieser Maßnahmen noch auf?	How often does PWD occur after implementation of those measures	PWD after implementation	Categorical
Water supply	106	Trinkwasserquelle	Water source	Water source	Categorical	Yes
	107	Wurde im Zuge der letzten Trinkwasseruntersuchung (< 1 Jahr) eine erhöhte Keimzahl nachgewiesen?	Was the number of bacteria increased in the last examination of drinking water (< 1 year)	Bacteria in water	Categorical	No	Missing data
	108	Was war im Zuge der letzten chemischen Trinkwasseruntersuchung erhöht?	What are the chemical deviations of your drinking water?	Calcareous water	Categorical	Yes
				High amount of iron	Categorical	No	Considered as irrelevant for PWD
				High amount of manganese	Categorical	No	Considered as irrelevant for PWD
	109	Befinden sich Brauchwasserbehältnisse am Betrieb?	Are water basins included to the water distribution system?	Water Basin	Categorical	No	Missing data
	110	Wie oft wurden 2019 die Leitungen gereinigt	How frequently did you clean the water pipes last year?	Cleaning of water pipes	Categorical	No	Number of observations for one factor level < 10
	111	Wie oft wurden 2019 die Leitungen desinfiziert	How frequently did you disinfect the water pipes last year?	Disinfection of water pipes	Categorical	Yes
	112	Womit wurde desinfiziert	Which substance is used for disinfection of water pipes?	Substance for water pipe disinfection	Categorical	No	Missing data (Subquestion)
	113	Welches Leitungssystem wird für die Aufzucht verwendet?	Which water distribution system is used in the nursery	Looped water distribution system	Categorical	Yes
	114	Durchmesser der Rohrleitungen in der Aufzucht (geschätzt)?	Diameter of water pipes in the nursery (estimated)?	Diameter of water pipes in nursery	Categorical	Yes
	115	Werden die Leitungen vor jeder Neubelegung so lange gespült, bis frisches Wasser nachkommt?	Do you rinse water pipes until you see fresh water, before transfer of piglets?	Rinsing of water pipes	Categorical	Yes
	116	Art der Tränken	Kind of drinkers	Drinkers	Categorical	Yes
	117	Werden die Nippel extra gereinigt und desinfiziert	Do you additionally clean and disinfect all drinkers?	Cleaning and disinfection of drinkers	Categorical	No	Number of observations for one factor level < 10
	154	Anzahl der Nippel / Absetzbucht (Eigenmessung in "Problembuchten")	Counting number of drinkers in two pens	Number of drinkers in pen 1	Metric	No	Collinearity with "Number of piglets per drinking spot"
				Number of piglets per drinking spot	Metric	Yes		*"Number of piglets per pen" divided by "Number of drinkers in pen 1"
	155	Die Fließgeschwindigkeit der Nippeltränken ist subjektiv	Measurement of flow rate of two drinkers	Flow rate of drinker 1	Ordinal	No	Missing data
				Flow rate of drinker 2	Ordinal	No	Missing data
	156	Höhe dieser zwei Nippeltränken	Measurement of height of those drinkers	Height of drinker 1	Metric	No	Missing data
				Height of drinker 2	Metric	No	Missing data
Hygiene & Biosecurity	118	Wie oft wird die Aufzucht gereinigt	How often do you clean the nursery units?	Regular cleaning (--> regular cleaning and disinfection)	Categorical	Yes*		Combined with "regular disinfection" to "regular cleaning and disinfection"
	119	Wer reinigt?	Who is cleaning the nursery units?	Person cleaning	Categorical	No	Number of observations for one factor level < 10
	120	Womit / wie wird gereinigt?	How do you clean the nursery units?	Cleaning method	Categorical		Considered as irrelevant for PWD
	121	Produktname des Seifenmittels	Detergent (product name)	Usage of detergents	Categorical	Yes*		General usage of detergent (yes/no) was analysed instead of product
	122	Wie lange wird eingeweicht?	How long is the detergent soaked?	Soaking time	Metric		Missing data (Subquestion)
	123	Wann wird die Aufzucht desinfiziert	When do you disinfect the nursery units?	Regular disinfection (--> reglular cleaning and disinfection)	Categorical	Yes*		Combined with "regular cleaning to "regular cleaning and disinfection"
	124	Zeitabstand zwischen Reinigung und Desinfektion	Time gap between cleaning and disinfection.	Time between cleaning and disinfection	Metric	No	Missing data (Subquestion)
	125	Wird vor der Desinfektion darauf penibel geachtet, ob alles trocken ist?	Do you wait for disinfection until all pens are dry?	Dry pens before disinfection	Categorical	No	Missing data (Subquestion)
	126	Name des zur Desinfektion verwendeten Präparates	Product used for disinfection	Product disinfection	Categorical	No	Missing data (Subquestion)
	127	Wird im Zuge der Desinfektion die Lüftung in den leeren Abteilen abgeschaltet?	Do you switch off the ventilation during disinfection of the nursery pens?	Ventilation during disinfection	Categorical	No	Missing data (Subquestion)
	128	Wird nach Aufbringen des Desinfektionsmittels darauf geachtet, dass die Flächen feucht bleiben?	Do you pay attention, if surfaces remain wet after applying disinfection?	Wet surfaces during disinfection	Categorical	No	Missing data (Subquestion)
	129	Wird berücksichtigt, dass das verwendete Mittel zur adäquaten Desinfektion eine bestimmte Mindesttemperatur benötigt?	Can the minimal temperature needed for proper disinfection be reached?	Minimal temperature for disinfection	Categorical	No	Missing data (Subquestion)
	130	In welcher Konzentration / Gesamtvolumen wird das Desinfektionsmittel aufgebracht?	Which concentration / volume is used for disinfection?	Concentration of disinfection	Metric	No	Missing data (Subquestion)
	131	Wurde die Gesamtoberfläche, auf der das Desinfektionsmittel aufgebracht wird, berechnet?	Was the total surface for proper application of disinfection calculated?	Total surface calculated	Categorical	No	Missing data (Subquestion)
	132	Dauer des Einwirkens des Desinfektionsmittels:	Exposure time	Exposure time (disinfection)	Metric	No	Missing data (Subquestion)
	133	Befinden sich vor den Absetzabteilen Stiefeldesinfektionswannen?	Are disinfection baths for boots provided in front of nursery units?	Disinfection baths	Categorical	Yes*		Combined with "Separate footwear" to "Footwear hygiene"
	134	Präparat	Product used for disinfection baths for boots	Product (disinfection baths)	Categorical	No	Missing data (Subquestion)
	135	Wie oft werden diese Wannen gewechselt?	How often do you change the content of those baths?	Changing disinfection baths	Metric	No	Missing data (Subquestion)
	136	Verwendung von separatem Schuhwerk für die Aufzucht	Using separate footwear explicitly for nursery units	Separate footwear	Categorical	Yes*		Combined with "Disinfection baths" to "Footwear hygiene"
	137	Eigene Geräte (Treibbretter etc.), die ausnahmslos in der Aufzucht verwendet werden	Using separate equipment explicitly for nursery units	Equipment only for nursery units	Categorical	Yes
	138	Anzahl der am Betrieb regelmäßig arbeitenden Personen	Number of people working on the farm	Number of employees	Metric	No	Considered as irrelevant for PWD
	139	Umkleidemöglichkeit vorhanden	Do you have a separate changing room?	Changing room	Categorical	No	Collinearity with "hygiene lock"
	140	Adäquate Hygieneschleuse vorhanden	Do you have a proper hygiene lock?	Hygiene lock	Categorical	Yes
	141	Betriebseigene Kleidung	Do you wear clothes only in the stable	Clothes	Categorical	No	Collinearity with "hygiene lock"
	142	Einduschen vor Betreten des Stalles	Taking a shower before entering the stable	Shower	Categorical	No	Number of observations for one factor level < 10
	143	Schadnagerbelastung	Rodent burden	Rodent burden	Categorical	Yes
	144	Fliegenbelastung	Fly burden	Fly burden	Categorical	No	Considered as irrelevant for PWD
	145	Welche gesundheitlichen Probleme traten bei Sauen auf?	Which diseases of sows were observed?	PDS	Categorical	Yes
				Disorders of the locomotry system	Categorical	No	Considered as irrelevant for PWD
